# Supplementary material for: Associations of production characteristics with the on-farm presence of Fasciola hepatica in dairy cows vary across production levels and indicate differences between breeds
Source: PLoS One. 2023 Nov 17;18(11):e0294601. doi: 10.1371/journal.pone.0294601 (PMC10656002; doi:10.1371/journal.pone.0294601)
Supplement: S2 Table — (XLSX) [file pone.0294601.s005.xlsx]

## Sheet: Tabelle1
Pasture	Farming type	Breed	Fasciola	Milk_yield	Milk_fat	Milk_protein	Herd size
1	0	GH	0	10371.4	365.55	344.96	121
1	0	GH	0	9197.44	365.03	296.817	172
1	0	GH	1	8965.66	371.899	296.543	99
1	0	GH	0	9934.46	414.963	339.915	133
1	0	GH	0	10238.1	380.085	342.442	247
1	0	GH	0	9443.8	368.202	319.795	338
0	0	GH	0	10513.2	408.493	359.243	306
1	0	GH	0	9107.18	360.738	306.75	358
1	0	GH	0	8259.92	319.092	277.625	441
1	0	GH	0	9652.17	386.675	324.94	188
0	0	GH	0	9316.51	387.949	322.62	205
1	0	GH	0	9864.38	382.756	329.527	319
1	0	GH	0	10695.9	409.615	360.594	229
0	0	GH	0	8814.36	369.463	310.745	83
0	0	GH	0	9583.78	374.291	333.387	132
1	0	GH	0	10338.8	418.244	356.746	281
1	0	GH	0	8283.96	330.744	289.767	188
0	0	GH	0	9251.47	355.185	308.164	678
0	0	GH	0	8488.08	350.142	280.684	178
0	0	GH	0	9443	372.558	313.777	674
1	0	GH	0	9109.92	353.784	316.729	480
1	0	GH	0	7345.21	314.2	243.517	17
1	0	GH	0	9326.63	392.344	308.074	50
1	0	GH	0	9294	359.791	317.86	575
1	0	GH	0	9717.26	387.464	332.709	405
1	0	GH	0	8612.93	335.427	282.902	745
0	0	GH	0	9415.16	368.298	321.081	250
0	0	GH	0	10858.7	420.512	362.869	1013
0	0	GH	0	12168.5	484.084	402.763	439
1	0	GH	0	9415.42	371.298	320.045	349
0	0	GH	0	10838.2	430.581	364.773	67
1	0	GH	1	7951.04	357.247	269.29	79
1	0	GH	0	9091.5	348.289	304.429	293
1	0	GH	1	7460.42	326.12	248.164	63
1	0	GH	0	8659.07	374.911	292.064	98
1	0	GH	0	9428.27	378.008	314.472	71
1	0	GH	0	8060	366.104	274.83	88
1	0	GH	1	8128.89	324.945	268.81	26
1	0	GH	1	8237.72	364.208	286.706	66
1	0	GH	0	8820.54	380.722	298.653	62
1	0	GH	0	7549.97	321.59	254.767	79
1	0	GH	0	8698.69	352.34	289.72	88
0	0	GH	0	10024.9	394.838	339.561	48
0	0	GH	0	9957.66	381.642	336.654	87
1	0	GH	0	9888.29	397.537	332.05	103
1	0	GH	0	11241.6	440.97	385.607	500
1	0	GH	0	9240.67	366.467	323.498	418
1	0	GH	0	8700.26	351.899	295.931	509
0	0	GH	0	8724.92	362.543	288.638	521
1	0	GH	0	8787.18	359.679	306.519	540
1	0	GH	0	10132.5	403.516	347.771	119
0	0	GH	0	9370.78	358.887	321.422	159
1	0	GH	0	10274.8	375.459	345.156	148
0	0	GH	0	10043.9	429.386	355.527	762
1	0	GH	0	11066.9	446.409	391.796	144
1	0	GH	0	8252.81	336.347	286.467	137
0	0	GH	0	9567.85	369.876	326.246	675
0	0	GH	0	9423.85	346.565	315.348	192
0	0	GH	0	9122.66	354.195	318.548	196
0	0	GH	0	7404.75	305.906	242.616	39
1	0	GH	0	9256.99	384.756	311.91	119
0	0	GH	0	9259.91	359.421	322.704	419
0	0	GH	0	10503.9	436.533	368.135	593
0	0	GH	0	8526.17	331.552	290.344	260
1	0	GH	0	9813.63	387.213	318.43	279
1	0	GH	0	9481.55	368.398	314.265	101
0	0	GH	0	9444.72	381.717	325.928	142
0	0	GH	0	8990.84	343.899	295.139	364
1	0	GH	0	8563.3	344.747	289.638	92
0	0	GH	0	11889.5	452.058	399.722	459
1	0	GH	0	9409.45	389.072	303.727	148
1	0	GH	0	9286.4	383.62	313.839	80
0	0	GH	0	8995.48	377.75	312.509	223
1	0	GH	0	9391.86	384.505	320.808	409
1	0	GH	0	8678.02	357.531	289.56	110
1	0	GH	0	7717.29	305.017	261.727	107
1	0	GH	0	9632.18	383.73	345.585	772
0	0	GH	0	9321.7	380.428	302.529	111
1	0	GH	0	9088.87	405.918	315.09	51
1	0	GH	0	9168.54	361.596	313.51	44
0	0	GH	0	10336.8	431.518	351.916	231
1	0	GH	0	10286.2	415.965	337.828	168
1	0	GH	0	8925.26	348.211	302.831	165
0	0	GH	0	9272.03	374.475	313.381	216
1	0	GH	0	10550	412.472	351.014	228
1	0	GH	0	9675.61	382.043	322.628	169
1	0	GH	0	10278.8	406.667	352.836	92
0	0	GH	0	10157.8	382.399	332.349	106
1	0	GH	0	9409.02	375.454	315.014	288
1	0	GH	0	9022.6	337.7	299.057	221
0	0	GH	0	10202	382.482	340.225	473
1	0	GH	0	8778.63	347.826	295.091	208
1	0	GH	0	7570.88	335.604	257.652	108
0	0	GH	0	10913.3	456.382	369.254	692
1	0	GH	0	10295.3	406.4	349.581	119
0	0	GH	0	10251.2	417.784	344.893	69
1	0	GH	0	10265.7	418.105	343.076	735
1	0	GH	0	11019.9	408.499	363.614	245
1	0	GH	0	9461.59	373.816	326.584	396
0	0	GH	0	9002.71	344.11	295.431	1387
0	0	GH	0	9945.24	398.812	341.672	1325
1	0	GH	1	9173.83	381.884	325.074	116
1	0	GH	0	10017.5	367.973	334.91	474
0	0	GH	0	10900	421.671	370.592	116
0	0	GH	0	8857.03	337.061	296.535	297
0	0	GH	0	9802.21	399.1	328.465	889
0	0	GH	0	10487.7	416.835	362.455	1679
1	0	GH	1	8775.05	354.817	291.234	145
1	0	GH	0	8013.53	314.764	276.386	503
1	0	GH	0	10065.1	385.816	349.838	36
0	0	GH	0	9260.85	365.261	319.253	392
1	0	GH	0	9694.48	386.421	326.54	48
1	1	GH	0	6550.21	273.778	217.51	72
0	0	GH	0	8865.59	358.564	305.273	560
1	0	GH	0	8108.95	328.865	272.793	50
1	0	GH	0	11020.5	446.693	386.084	58
1	0	GH	1	7962.63	325.593	273.141	207
1	0	GH	0	9502.26	367.349	324.723	739
0	0	GH	0	10877.9	436.951	378.374	239
1	0	GH	1	8775.61	356.443	300.004	38
1	0	GH	1	9193.99	388.579	328.644	136
0	0	GH	0	9912.36	394.717	328.932	123
0	0	GH	0	9586.55	381.525	336.471	948
1	0	GH	1	8276.35	348.053	285.217	170
1	0	GH	0	8671.19	338.788	286.511	84
1	0	GH	0	8339.33	363.779	283.776	196
1	0	GH	0	11288	416.925	381.067	778
1	0	GH	0	9227.88	343.569	306.135	244
0	0	GH	0	10220.4	419.855	327.594	640
1	0	GH	0	10755.8	436.074	366.665	375
1	0	GH	1	8336.74	364.177	283.612	66
0	0	GH	0	8932.35	337.405	303.604	258
0	0	GH	0	9458.47	360.884	323.883	2821
1	0	GH	0	10438	403.385	352.619	67
1	0	GH	0	10928.5	442.21	376.068	54
1	0	GH	0	8922.82	330.528	295.527	72
1	0	GH	0	9552.25	395.565	319.498	99
1	0	GH	0	8582.17	347.666	289.691	75
0	0	GH	0	11181.2	436.865	373.488	132
1	0	GH	0	7824.7	312.875	272.231	251
0	0	GH	0	8600.25	363.014	297.607	482
0	0	GH	0	9648.13	405.972	329.119	110
1	0	GH	0	8751.49	356.42	300.612	135
1	0	GH	0	11472.7	425.519	373.252	261
0	0	GH	0	10354.1	404.197	338.9	307
1	0	GH	0	11937.5	464.688	396.808	745
0	0	GH	0	10465.4	431.745	359.299	290
1	0	GH	0	9518.06	400.767	324.952	50
1	0	GH	1	7565.53	308.956	249.603	142
1	0	GH	0	4362.31	202.139	145.194	41
1	0	GH	0	11002.6	456.494	369.022	56
1	0	GH	0	9115.45	386.842	315.5	202
1	0	GH	0	10728.1	417.137	353.277	102
1	0	GH	0	8641.17	349.239	291.852	63
1	0	GH	0	10908.6	435.616	368.69	226
1	0	GH	0	7094.3	304.422	235.442	37
0	0	GH	0	7085.82	304.398	235.606	448
1	0	GH	1	7723.04	329.942	285.558	106
1	0	GH	0	9008.37	368.192	305.346	50
0	0	GH	0	10668.3	412.148	359.86	142
0	0	GH	0	9661.87	368.941	330.814	251
1	0	GH	0	8641.55	354.566	292.883	98
0	0	GH	0	9573.36	403.623	333.805	61
1	1	GH	0	8127.69	322.549	270.774	84
0	0	GH	0	6798.24	280.016	232.758	49
1	1	GH	0	9194.94	333.995	298.988	233
1	0	GH	1	9395.47	370.028	317.161	66
0	0	GH	0	9875.25	382.257	336.995	354
0	0	GH	0	10597	420.855	370.407	630
1	1	GH	0	6361.27	262.726	213.226	297
0	0	GH	0	10791.1	418.698	366.731	688
0	0	GH	0	12526.7	490.346	398.969	569
0	0	GH	0	7169.24	307.78	246.517	63
1	0	GH	0	8226.43	339.304	274.218	96
0	0	GH	0	9117.82	375.589	319.666	330
0	0	GH	0	11170.7	399.468	361.762	264
1	0	GH	0	9735.59	395.996	332.105	138
1	0	GH	0	10504.4	417.74	351.678	84
0	0	GH	0	9529.16	406.443	326.459	241
0	0	GH	0	10011.8	391.162	343.817	124
1	0	GH	0	8911.08	353.349	295.737	245
1	0	GH	0	9000.37	371.888	306.271	59
1	0	GH	0	8839.41	355.081	291.292	101
1	0	GH	0	8203.53	345.815	278.977	33
1	1	GH	0	8394.98	343.137	276.435	166
1	0	GH	0	10413.5	409.833	351.111	124
1	0	GH	0	8035.48	299.831	269.444	45
0	0	GH	0	8938.28	356.175	304.131	132
0	0	GH	0	9871.95	389.612	331.692	431
1	0	GH	0	10798.6	418.254	377.302	105
1	0	GH	0	9742.4	383.624	326.002	155
0	0	GH	0	10483.9	430.895	340.879	81
1	1	GH	0	6521.05	290.726	206.54	196
1	1	GH	1	8973.19	364.352	295.171	114
1	0	GH	0	9276.94	378.665	316.769	112
1	0	GH	0	9958.4	406.437	346.56	48
0	0	GH	0	11055.3	426.632	383.005	486
0	0	GH	0	10021.3	420.479	332.111	283
1	0	GH	0	9948.83	404.761	341.407	105
1	0	GH	1	8221.69	352.481	274.058	96
1	0	GH	0	10133.8	398.901	340.637	406
1	0	GH	0	12347.9	481.182	412.337	89
1	0	GH	0	12238.6	482.962	408.375	261
0	0	GH	0	9413.11	359.444	311.977	256
1	0	GH	0	9116.25	375.521	315.531	31
1	0	GH	0	10016.4	411.427	346.051	49
1	1	GH	0	6207.18	265.676	208.22	90
0	0	GH	0	9031.36	354.411	302.397	189
1	0	GH	0	9438.83	389.817	324.296	67
1	0	GH	0	11213.1	437.073	387.064	115
0	0	GH	0	8719.49	342.565	295.466	360
1	1	GH	0	7410.67	291.736	242.237	39
0	0	GH	0	9998.95	397.252	337.787	2535
1	0	GH	0	10024.4	391.591	334.732	1348
1	0	GH	0	9898.65	392.477	331.436	69
0	0	GH	0	10762.5	431.571	366.125	101
0	0	GH	0	9607.32	379.885	315.692	342
0	0	GH	0	9711.56	414.184	340.005	105
1	0	GH	0	9535.64	378.075	318.084	81
0	0	GH	0	10161.3	384.678	342.883	85
1	0	GH	0	7921.19	310.922	268	46
1	0	GH	0	7352.66	296.86	255.497	122
1	0	GH	0	7839.34	337.296	254.392	9
0	0	GH	0	9276.16	371.374	319.531	449
1	0	GH	0	9814.79	402.201	329.531	99
1	0	GH	1	7025.38	305.705	241.032	24
1	1	GH	0	6741.58	273.694	219.148	204
1	0	GH	0	9745.38	393.336	330.053	69
0	0	GH	0	9928.29	363.037	334.485	141
0	0	GH	0	6791.54	298.149	238.861	142
1	0	GH	0	10288.1	426.669	360.7	31
1	0	GH	0	9237.54	386.434	312.527	144
1	0	GH	0	9377.51	387.226	317.567	233
0	0	GH	0	9505.3	356.419	314.034	276
1	0	GH	0	8969.6	355.827	307.79	34
1	0	GH	0	8867.91	344.812	299.713	61
1	0	GH	0	9973.88	410.514	338.265	110
0	0	GH	0	10352.1	424.082	345.389	669
0	0	GH	0	6285.4	293.641	215.923	63
0	0	GH	0	8054.34	335.585	286.1	31
1	0	GH	0	8340.13	323.499	268.727	135
0	0	GH	0	10013.1	389.498	343.362	937
1	0	GH	0	10081.1	394.273	334.199	64
0	0	GH	0	10162.7	392.596	338.392	277
1	0	GH	1	8517.69	363.993	277.256	30
1	1	GH	1	5877.38	235.187	195.465	73
0	0	GH	0	9661.75	361.297	322.722	368
1	0	GH	0	7307.84	326.631	247.127	173
1	0	GH	0	9339.86	367.026	312.934	73
0	0	GH	0	10357.4	408.012	344.276	201
1	0	GH	0	9652.07	380.819	336.635	523
0	0	GH	0	11343.7	458.544	392.041	170
0	0	GH	0	9606.59	382.629	333.377	62
1	0	GH	0	10683.5	438.632	367.096	38
1	0	GH	0	9599.6	382.302	333.176	123
0	0	GH	0	10096.5	398.543	344.125	403
1	0	GH	0	11621.8	456.61	391.515	54
0	0	GH	0	7886.99	318.827	265.911	651
0	0	GH	0	7863.6	319.574	264.986	565
1	0	GH	0	8725.81	356.533	291.281	404
0	0	GH	0	9774.54	408.281	336.487	326
0	0	GH	0	10420.3	443.557	348.696	105
1	1	GH	0	8564.68	353.016	301.081	81
0	0	GH	0	7897.28	331.933	270.813	114
1	0	GH	0	10282.9	418.578	338.274	283
1	0	GH	0	8673.22	336.596	309.109	212
0	0	GH	0	8931.87	387.691	308.983	61
0	0	GH	0	10289.5	416.328	337.885	402
0	0	GH	0	8482.83	342.141	288.366	217
0	0	GH	0	9461.21	408.341	330.785	51
0	0	GH	0	10408.1	434.803	366.275	224
0	0	GH	0	8236.53	336.872	278.068	63
1	0	GH	0	9130.31	357.425	304.041	110
0	0	GH	0	7599.59	312.061	265.468	363
1	0	GH	0	8713.68	364.429	298.974	41
1	0	GH	0	9746.42	399.066	330.747	73
1	0	GH	0	10331.8	406.169	351.263	127
1	1	GH	0	7277.58	324.964	247.56	219
0	0	GH	0	10752.6	393.419	362.151	258
1	1	GH	0	6851.55	258.568	212.481	142
0	0	GH	0	8668.09	354.291	294.346	68
0	0	GH	0	10099.4	449.324	361.014	420
1	0	GH	0	8894.44	355.307	316.908	124
0	0	GH	0	6677.6	284.775	232.652	147
1	0	GH	1	10225.1	392.628	345.834	89
1	0	GH	0	9980.27	435.182	346.379	15
0	0	GH	0	10877.7	439.731	378.712	134
1	0	GH	0	9625.37	398.207	329.483	142
1	0	GH	1	7498.95	325.683	266.971	60
1	0	GH	0	8854.38	365.74	308.855	66
1	0	GH	0	7684.34	323.232	268.093	52
0	0	GH	0	10306.5	412.905	340.729	117
1	0	GH	0	8958.31	361.028	316.098	101
1	1	GH	0	5810.79	246.198	190.753	103
1	0	GH	0	10172.2	385.422	334.179	57
0	0	GH	0	9052.53	365.593	320.842	108
0	0	GH	0	7988.74	321.42	269.015	48
1	0	GH	0	7670.12	310.167	260.443	115
1	1	GH	0	8252.37	303.803	259.998	130
1	0	GH	0	10084.4	392.064	348.208	38
0	0	GH	0	8124.81	346.101	279.555	145
0	0	GH	0	10156.1	414.993	343.316	190
0	0	GH	0	9646.3	396.625	331.034	47
1	0	GH	0	9176.55	367.225	316.093	224
1	0	GH	0	8678.06	377.644	302.48	65
1	0	GH	0	9880.95	389.012	334.427	62
0	0	GH	0	8906.83	360.804	306.517	69
1	0	GH	0	8664.11	362.605	293.561	48
1	1	GH	1	8475.04	361.288	279.449	67
1	0	GH	0	7930.78	332.921	276.232	38
1	0	GH	0	7849.36	327.335	265.64	20
1	0	GH	0	8748.11	369.712	289.334	79
1	0	GH	0	8522.03	355.742	294.435	52
1	0	GH	0	10148.6	407.308	345.996	59
0	0	GH	0	8282.75	346.588	281.774	162
1	0	GH	1	8916.72	358.256	303.815	105
1	0	GH	0	10128.3	427.756	362.508	97
1	0	GH	1	7708.41	298.93	249.879	109
1	0	GH	0	8561.85	373.829	290.593	69
1	0	GH	0	9516.25	393.426	332.909	89
1	0	GH	0	8679.59	353.268	292.254	140
0	0	GH	0	8984.66	374.037	317.69	264
1	0	GH	0	8466.88	389.432	289.473	102
1	1	GH	0	4720.47	199.005	146.748	44
0	0	GH	0	9285.95	371.195	329.617	51
1	0	GH	0	9303.87	383.948	310.277	75
1	0	GH	0	8133.23	356.559	274.756	16
0	0	GH	0	9713.83	400.756	330.336	144
0	0	GH	0	10772.2	412.437	354.175	46
1	0	GH	0	10238.8	388.562	337.799	129
1	1	GH	0	10265.3	407.032	350.07	60
1	0	GH	0	10340.7	405.17	355.725	146
0	0	GH	0	10197.2	437.898	352.63	217
1	0	GH	0	10173.2	394.167	334.388	58
1	0	GH	0	9598.4	381.847	321.026	116
1	0	GH	0	7632.46	330.244	255.286	23
1	0	GH	0	7833.99	330.296	269.553	221
1	0	GH	0	7258.29	282.534	247.542	57
1	0	GH	0	9694.09	385.424	328.364	181
0	0	GH	0	8875.66	365.751	321.59	45
1	0	GH	0	9303.5	362.203	316.37	116
0	0	GH	0	8166.23	335.907	284.655	181
1	0	GH	0	10486.1	432.725	357.142	125
1	0	GH	0	9804.94	393.75	327.044	66
1	0	GH	0	9071.96	377.363	321.599	63
1	0	GH	1	9492.98	385.345	320.733	212
1	0	GH	0	9999.07	408.153	334.722	90
1	1	GH	0	4037.41	180.123	139.627	76
1	0	GH	0	10726.5	431.163	364.003	90
1	0	GH	0	10335	391.797	350.594	210
0	0	GH	0	8587.52	351.027	293.277	345
1	0	GH	0	9489.65	369.314	326.27	164
0	0	GH	0	9970.92	416.31	345.912	259
1	0	GH	1	7871.76	352.359	270.859	111
1	0	GH	0	9150.44	374.541	311.217	99
1	0	GH	0	10195.9	402.109	351.393	10
1	0	GH	0	7180.93	287.693	234.534	14
0	0	GH	0	6933.85	297.786	238.929	109
1	0	GH	1	7380.65	302.862	251.781	26
1	0	GH	1	9172.4	368.404	319.179	50
1	0	GH	0	8957.07	361.822	301.861	117
1	0	GH	0	8730.95	334.099	302.453	87
1	0	GH	1	7443.93	284.578	248.977	96
1	0	GH	0	9023.45	334.638	308.78	134
0	0	GH	0	10382.9	399.638	353.691	49
1	0	GH	0	9577.19	404.365	339.716	47
1	0	GH	0	10542.5	450.966	357.833	51
1	0	GH	0	9836.13	363.135	331.422	440
1	0	GH	0	9727.25	411.923	327.914	77
0	0	GH	0	9682.02	354.831	323.468	231
0	0	GH	0	9515.04	373.227	314.801	84
1	0	GH	0	8589.25	351.127	291.888	75
1	0	GH	0	7937.67	351.799	280.232	85
0	0	GH	0	10719.2	406.528	358.318	190
0	0	GH	0	10402.1	415.29	344.206	128
0	0	GH	0	9566.9	377.554	320.421	143
0	0	GH	0	8399.89	363.263	291.858	316
0	0	GH	0	9623.45	398.295	329.304	951
0	0	GH	0	10379	392.983	347.314	274
0	0	GH	0	10606.7	440.293	356.987	137
1	0	GH	0	10390.2	393.479	347.666	322
0	0	SIM	0	8047.88	338.449	282.507	57
1	0	SIM	1	7965.5	305.656	261.933	34
0	0	SIM	0	8416.81	352.487	305.038	116
0	0	GH	0	8054.25	343.574	302.465	75
0	0	SIM	0	7178.19	299.969	251.731	43
1	1	SIM	1	5116.2	200.874	167.957	34
1	0	SIM	0	7291.43	322.544	251.482	30
1	0	SIM	0	7316.35	300.137	257.517	56
0	1	SIM	0	5714.26	241.368	192.782	61
1	0	SIM	0	7157.72	296.43	245.852	37
0	0	SIM	0	8423.1	348.114	291.899	37
1	0	GH	0	7893.46	322.942	265.266	62
0	0	SIM	0	7594.36	302.902	263.921	58
1	1	SIM	1	5796.12	225.98	195.512	52
0	0	SIM	0	7540.84	324.542	267.348	118
1	0	SIM	1	6701.23	272.205	228.203	58
0	0	SIM	0	7616.62	310.654	267.848	74
0	0	SIM	0	8066.18	332.59	287.71	27
0	0	SIM	0	7647.87	317.041	252.55	62
0	0	SIM	0	7595.65	311.011	261.09	84
1	0	SIM	1	9430.13	399.077	334.292	20
1	0	SIM	0	8556.31	338.708	298.801	73
1	1	SIM	1	7157.58	280.862	233.436	20
0	0	SIM	0	7275.82	296.033	253.749	37
0	0	SIM	0	8666.46	397.273	309.379	61
0	0	SIM	0	8696.33	377.726	301.797	77
1	0	SIM	1	9798.85	366.392	337.074	43
0	0	SIM	0	5979.09	257.13	214.993	20
1	0	SIM	0	9161.58	385.41	325.972	14
1	0	SIM	1	6488.39	261.307	222.891	18
0	0	SIM	0	8496.54	364.156	308.229	60
0	0	SIM	0	8126.73	343.37	279.109	52
1	1	SIM	0	6173.62	251.113	207.796	73
0	0	SIM	0	8112	337.016	289.221	59
0	0	SIM	0	6809.79	288.302	223.166	39
1	0	SIM	0	5885.61	239.63	206.217	37
0	0	SIM	0	8742.15	362.782	306.385	46
0	0	SIM	0	8683.51	357.409	310.401	199
0	0	SIM	0	8180.87	340.046	290.291	62
0	0	SIM	0	7891.45	338.229	281.837	25
1	0	SIM	1	7673.37	309.223	271.173	27
0	0	SIM	0	7947.66	326.83	289.041	60
1	0	SIM	0	9229.34	370.497	323.768	42
1	1	SIM	1	6753.23	250.192	232.375	28
0	0	SIM	0	6821.51	277.371	241.08	30
0	0	SIM	0	5925.46	240.165	202.057	30
0	0	SIM	0	7786.53	311.708	275.186	71
0	0	SIM	0	8459.64	355.951	299.488	92
0	0	SIM	0	9497.71	393.23	332.095	53
0	0	SIM	0	5576.56	230.234	197.383	92
0	0	SIM	0	7067.79	286.667	247.449	21
0	0	SIM	0	9042.8	351.08	316.224	78
0	0	SIM	0	8007.97	321.329	282.113	58
0	0	SIM	0	8100.47	331.12	295.205	24
0	0	SIM	0	8604.24	353.868	299.789	71
0	0	SIM	0	7033.54	295.967	245.925	53
0	0	SIM	0	8629.3	356.178	311.371	33
1	0	SIM	0	8086.76	322.096	283.13	53
0	0	SIM	0	7921.2	320.072	273.623	56
0	0	SIM	0	7358.51	300.084	250.495	55
1	0	SIM	0	7348.58	289.376	244.57	59
1	0	SIM	0	9114.87	376.029	322.3	39
1	0	SIM	0	7437.52	306.158	260.032	52
1	0	SIM	1	7883.34	291.958	267.358	19
1	0	SIM	1	5018.31	189.071	165.077	11
1	0	SIM	1	6238.17	251.513	214.709	25
0	0	SIM	0	7220.45	312.889	250.341	63
0	0	SIM	0	8055.46	330.278	271.53	61
0	0	SIM	0	7503.03	305.059	257.652	51
0	0	SIM	1	7914.16	330.198	270.877	58
0	0	SIM	0	7644.11	323.292	278.63	55
0	0	SIM	0	8423.85	329.192	283.008	36
1	1	SIM	0	5448.87	217.795	171.448	29
0	0	SIM	0	9015.07	416.934	330.042	59
0	0	SIM	0	7922.24	351.203	277.548	44
0	0	SIM	0	7875.27	315.978	272.879	39
0	0	SIM	1	7164.2	299.34	245.119	24
0	0	SIM	0	7569.84	320.176	270.208	46
1	0	SIM	1	9824.54	393.892	344.472	45
0	0	SIM	0	7713.78	323.826	267.534	55
0	0	SIM	0	7486.38	326.106	265.016	60
0	0	SIM	0	7230.18	282.763	245.22	23
0	0	SIM	0	5142.34	224.726	178.602	32
1	1	SIM	1	7063.24	283.517	255.67	59
0	0	SIM	0	7425.39	306.636	258.007	48
0	0	SIM	0	7670.47	311.671	268.109	25
0	0	SIM	0	5319.83	217.316	190.527	5
0	0	SIM	0	6360.71	269.971	210.679	60
0	0	SIM	0	7380.03	298.419	256.391	58
1	1	SIM	0	7200.52	301.355	249.494	24
0	0	SIM	0	8550.83	345.89	301.63	47
0	0	SIM	0	8713.56	337.452	311.027	58
0	0	SIM	0	7137.02	308.748	251.53	66
0	0	SIM	0	6829.31	312.891	236.328	69
0	0	SIM	0	8271.01	343.826	292.771	51
0	0	SIM	0	8390.47	338.728	296.327	69
0	0	SIM	0	5253.01	218.764	178.089	31
0	0	SIM	0	7782.66	329.401	276.938	30
1	0	SIM	1	6879.8	274.477	231.836	22
0	1	SIM	0	7051.73	287.114	238.643	79
1	0	SIM	0	5870.2	249.251	199.228	25
1	0	SIM	1	8795.7	368.009	302.528	61
0	0	SIM	0	7549.72	308.788	266.712	58
0	0	SIM	0	7068.8	297.337	256.462	45
0	0	SIM	0	8261.65	328.975	289.913	64
0	0	SIM	0	7363.88	308.962	262.502	70
0	0	SIM	0	6042.66	270.894	209.074	30
0	0	SIM	0	7125.9	311.807	242.335	63
0	0	SIM	0	9993.88	413.887	356.85	71
0	0	SIM	0	6713.7	290.322	249.082	39
1	1	SIM	1	3939.66	160.984	128.435	13
0	0	SIM	0	6279.49	260.526	224.959	15
0	0	SIM	0	8417.15	331.776	304.973	77
0	0	SIM	0	7747.49	313.31	274.039	102
0	0	SIM	0	8022.29	329.33	283.153	37
1	0	SIM	1	8400.11	324.161	291.448	55
1	1	SIM	1	7788.03	299.028	256.067	26
1	0	SIM	0	5414.17	235.912	182.561	21
1	0	SIM	1	8057.39	313.356	271.014	26
0	0	SIM	0	9107.42	389.714	318.778	50
1	0	SIM	0	8358.76	323.618	294.183	46
0	0	SIM	0	8045.68	325.349	280.056	34
1	1	SIM	1	7574.92	314.173	247.852	7
1	1	SIM	1	6939.72	270.621	230.761	27
0	0	SIM	0	6007.76	263.529	209.524	10
0	0	SIM	0	6798.77	298.772	242.196	24
0	0	SIM	0	6932.56	306.939	230.917	28
0	0	SIM	0	9016.71	386.118	319.886	23
1	1	SIM	1	4739.4	179.972	149.153	11
0	0	SIM	0	7002.51	291.58	241.316	26
0	0	SIM	0	7409.39	316.016	252.385	25
1	0	SIM	1	6456.72	267.392	223.426	26
0	0	SIM	0	8561.41	362.588	297.917	103
0	0	SIM	0	8146.51	353.303	281.974	77
0	0	SIM	0	8275.04	338.938	277.674	26
0	0	SIM	0	8155.2	333.745	293.544	28
0	0	SIM	0	7331.02	318.018	261.274	88
1	0	SIM	1	7993.37	331.806	279.431	28
0	0	SIM	0	7814.67	354.573	285.035	27
0	1	SIM	0	5561.53	228.68	191.674	23
1	0	SIM	0	7184.82	300.418	257.684	22
1	0	SIM	0	8445.58	357.908	302.011	37
0	0	SIM	0	8589.42	343.897	311.552	26
0	1	SIM	0	7619.21	306.782	264.448	72
0	0	SIM	0	8397.19	334.601	287.868	9
0	1	SIM	0	7043.42	322.824	247.576	26
0	0	SIM	0	4764.21	204.479	167.639	38
0	0	SIM	0	8441.49	346.357	296.006	58
1	1	SIM	1	5439.76	224.333	178.507	16
0	0	SIM	0	8101.57	354.776	296.712	29
0	0	SIM	0	6780.1	313.553	243.893	9
0	0	SIM	0	7168.24	296.244	244.035	51
0	1	SIM	0	5852.73	238.089	193.226	32
1	1	SIM	1	6528.93	275.733	211.57	42
0	0	SIM	0	6895.8	284.243	237.304	36
0	0	SIM	0	7757.07	347.821	275.715	24
0	0	SIM	0	7927.21	326.075	276.904	30
0	0	SIM	0	6333.08	262.133	230.057	41
0	0	SIM	0	7526.17	318.855	265.825	30
0	0	SIM	0	9509.91	367.172	331.658	34
0	0	SIM	0	7326.52	314.983	263.954	30
1	0	SIM	1	7611.12	319.145	277.162	30
0	0	SIM	0	7152.24	317.346	259.471	33
0	0	SIM	0	8341.63	350.716	302.754	42
0	0	SIM	0	8235.56	342.708	285.631	37
0	0	SIM	0	7577.27	326.837	264.66	44
0	0	SIM	0	7117.68	291.073	244.005	44
1	0	SIM	1	6741.62	269.389	226.128	44
0	0	SIM	0	7431.53	293.816	254.118	42
0	0	SIM	0	8149.99	343.778	291.88	38
0	0	SIM	1	6824.61	284.074	244.702	41
0	0	SIM	0	9087.83	376.455	333.128	40
1	0	SIM	0	7352.08	292.177	252.047	38
0	1	SIM	0	5838.81	259.226	194.388	51
1	0	SIM	0	7030.44	284.847	246.178	50
0	0	SIM	0	6886.54	269.572	238.988	41
0	0	SIM	0	8046.55	335.437	281.412	74
0	0	SIM	0	7253.74	298.651	280.426	23
1	0	SIM	0	6715.99	273.236	233.594	51
